# Supplementary material for: Rice-Husk Shredding as a Means of Increasing the Long-Term Mechanical Properties of Earthen Mixtures for 3D Printing
Source: Materials (Basel). 2022 Jan 19;15(3):743. doi: 10.3390/ma15030743 (PMC8836500; doi:10.3390/ma15030743)
Supplement: Supplementary file 1 [file materials-15-00743-s001.zip]

Archive with 2 entries (1 files):
- materials-1543421-Supplementary_material-Final/
- materials-1543421-Supplementary_material-Final/materials-1543421-Supplementary_material-Final.pdf
